# Supplementary material for: High-Sensitivity Cardiac Troponin T and the Diagnosis of Cardiovascular Disease in the Emergency Room: The Importance of Combining Cardiovascular Biomarkers with Clinical Data
Source: J Clin Med. 2022 Jun 30;11(13):3798. doi: 10.3390/jcm11133798 (PMC9267782; doi:10.3390/jcm11133798)
Supplement: Supplementary file 1 [file jcm-11-03798-s001.zip]

Archive with 1 entries (1 files):
- jcm-1763563-supplementary.pdf
